# Supplementary material for: In Vitro Anthelmintic Activity of a Hydroalcoholic Extract from Guazuma ulmifolia Leaves against Haemonchus contortus
Source: Pathogens. 2022 Oct 7;11(10):1160. doi: 10.3390/pathogens11101160 (PMC9607474; doi:10.3390/pathogens11101160)
Supplement: Supplementary file 1 [file pathogens-11-01160-s001.zip]

Archive with 1 entries (1 files):
- pathogens-1903506-supplementary.pdf
